# Supplementary material for: Optimization of Protein Extraction from Rapeseed Oil Cake by Dephenolization Process for Scale-Up Application Using Artificial Neural Networks
Source: Foods. 2025 May 7;14(10):1762. doi: 10.3390/foods14101762 (PMC12111404; doi:10.3390/foods14101762)
Supplement: Supplementary file 1 [file foods-14-01762-s001.zip]

Archive with 1 entries (1 files):
- foods-3599362-supplementary.pdf
